# Supplementary material for: Domain-specific functional coupling between dorsal and ventral systems during action perception
Source: Sci Rep. 2020 Dec 3;10:21200. doi: 10.1038/s41598-020-78276-4 (PMC7713359; doi:10.1038/s41598-020-78276-4)
Supplement: Supplementary file 2 — Supplementary videos. [file 41598_2020_78276_MOESM2_ESM.zip]

Archive with 19 entries (18 files):
- Supplementary video files/
- Supplementary video files/Supp_manipulation_folding-hexagon.avi
- Supplementary video files/Supp_manipulation_overturning-hexagon.avi
- Supplementary video files/Supp_manipulation_pressing left and right-hexagon.avi
- Supplementary video files/Supp_manipulation_pressing upper and lower-hexagon.avi
- Supplementary video files/Supp_manipulation_rotating-hexagon.avi
- Supplementary video files/Supp_manipulation_tearing-hexagon.avi
- Supplementary video files/Supp_navigation1-circle.avi
- Supplementary video files/Supp_navigation2-circle.avi
- Supplementary video files/Supp_navigation3-circle.avi
- Supplementary video files/Supp_navigation4-circle.avi
- Supplementary video files/Supp_navigation5-circle.avi
- Supplementary video files/Supp_navigation6-circle.avi
- Supplementary video files/Supp_social_bowing-square.avi
- Supplementary video files/Supp_social_clapping-square.avi
- Supplementary video files/Supp_social_greeting-square.avi
- Supplementary video files/Supp_social_kissing-square.avi
- Supplementary video files/Supp_social_saluting-square.avi
- Supplementary video files/Supp_social_waving-square.avi
